# Supplementary material for: Comparative Analysis of the Gut Microbiota of Bat Species with Different Feeding Habits
Source: Biology (Basel). 2024 May 22;13(6):363. doi: 10.3390/biology13060363 (PMC11200740; doi:10.3390/biology13060363)
Supplement: Supplementary file 1 [file biology-13-00363-s001.zip]

Archive with 7 entries (7 files):
- Fig. S1.pptx
- Fig. S1.tif
- Fig. S2.pptx
- Fig. S2.tif
- Table S1.docx
- Table S2.xlsx
- Tables S3 and S4.docx
