# Supplementary material for: Comparative Analysis of the Gut Microbiota of Bat Species with Different Feeding Habits
Source: Biology (Basel). 2024 May 22;13(6):363. doi: 10.3390/biology13060363 (PMC11200740; doi:10.3390/biology13060363)
Supplement: Supplementary file 1 [file biology-13-00363-s001.zip › Table S2.xlsx]

## Sheet: Sheet1
ASV ID	Phylum	Class	Order	Family	Genus
ASV0001	Firmicutes	Bacilli	Acholeplasmatales	Acholeplasmataceae	Acholeplasmataceae_un
ASV0002	Firmicutes	Clostridia	Peptostreptococcales-Tissierellales	Peptostreptococcaceae	Peptostreptococcaceae_
ASV0003	Campylobacterota	Campylobacteria	Campylobacterales	Campylobacteraceae	Campylobacter
ASV0004	Firmicutes	Bacilli	Lactobacillales	Streptococcaceae	Streptococcus
ASV0005	Firmicutes	Bacilli	Lactobacillales	Lactobacillaceae	Lactobacillaceae_un
ASV0006	Firmicutes	Bacilli	Mycoplasmatales	Mycoplasmataceae	Mycoplasma
ASV0007	Firmicutes	Clostridia	Clostridiales	Clostridiaceae	Candidatus_Arthromitus
ASV0008	Firmicutes	Bacilli	Bacilli_un	Bacilli_un	Bacilli_un
ASV0009	Firmicutes	Bacilli	Mycoplasmatales	Mycoplasmataceae	Mycoplasma
ASV0010	Proteobacteria	Gammaproteobacteria	Enterobacterales	Pasteurellaceae	Pasteurellaceae_un
ASV0011	Verrucomicrobiota	Chlamydiae	Chlamydiales	Chlamydiaceae	Chlamydia
ASV0012	Proteobacteria	Gammaproteobacteria	Enterobacterales	Hafniaceae	Edwardsiella
ASV0013	Firmicutes	Bacilli	Lactobacillales	Lactobacillaceae	Lactobacillus
ASV0014	Firmicutes	Bacilli	Lactobacillales	Lactobacillales_un	Lactobacillales_un
ASV0015	Firmicutes	Bacilli	Lactobacillales	Streptococcaceae	Streptococcus
ASV0016	Actinobacteriota	Coriobacteriia	Coriobacteriales	Atopobiaceae	Atopobium
ASV0017	Firmicutes	Bacilli	Staphylococcales	Staphylococcaceae	Staphylococcus
ASV0018	Firmicutes	Bacilli	Lactobacillales	Lactobacillales_un	Lactobacillales_un
ASV0019	Firmicutes	Bacilli	Lactobacillales	Lactobacillaceae	Ligilactobacillus
ASV0020	Firmicutes	Bacilli	Lactobacillales	Streptococcaceae	Streptococcus
ASV0021	Campylobacterota	Campylobacteria	Campylobacterales	Helicobacteraceae	Helicobacter
ASV0022	Firmicutes	Bacilli	Lactobacillales	Lactobacillaceae	Lactobacillus
ASV0023	Proteobacteria	Gammaproteobacteria	Enterobacterales	Enterobacteriaceae	Enterobacteriaceae_un
ASV0024	Firmicutes	Bacilli	Bacilli_un	Bacilli_un	Bacilli_un
ASV0025	Firmicutes	Bacilli	Mycoplasmatales	Mycoplasmataceae	Mycoplasma
ASV0026	Proteobacteria	Gammaproteobacteria	Enterobacterales	Enterobacteriaceae	Enterobacteriaceae_un
ASV0027	Firmicutes	Clostridia	Peptostreptococcales-Tissierellales	Peptostreptococcaceae	Romboutsia
ASV0028	Firmicutes	Bacilli	Lactobacillales	Lactobacillaceae	Limosilactobacillus
ASV0029	Firmicutes	Bacilli	Lactobacillales	Streptococcaceae	Streptococcus
ASV0030	Actinobacteriota	Actinobacteria	Actinobacteria_un	Actinobacteria_un	Actinobacteria_un
ASV0031	Fusobacteriota	Fusobacteriia	Fusobacteriales	Fusobacteriaceae	Fusobacterium
ASV0032	Firmicutes	Bacilli	Mycoplasmatales	Mycoplasmataceae	Mycoplasma
ASV0033	Firmicutes	Bacilli	Bacilli_un	Bacilli_un	Bacilli_un
ASV0034	Firmicutes	Bacilli	Acholeplasmatales	Acholeplasmataceae	Acholeplasmataceae_un
ASV0035	Firmicutes	Clostridia	Clostridiales	Clostridiaceae	Clostridium_ss_1
ASV0036	Firmicutes	Clostridia	Clostridiales	Clostridiaceae	Clostridium_ss_1
ASV0037	Firmicutes	Bacilli	Erysipelotrichales	Erysipelotrichales_un	Erysipelotrichales_un
ASV0038	Firmicutes	Clostridia	Clostridiales	Clostridiaceae	Clostridiaceae_un
ASV0039	Actinobacteriota	Actinobacteria	Corynebacteriales	Corynebacteriaceae	Corynebacterium
ASV0040	Firmicutes	Bacilli	Lactobacillales	Streptococcaceae	Streptococcus
ASV0041	Firmicutes	Bacilli	Lactobacillales	Streptococcaceae	Lactococcus
ASV0042	Firmicutes	Bacilli	Lactobacillales	Streptococcaceae	Lactococcus
ASV0043	Actinobacteriota	Coriobacteriia	Coriobacteriales	Coriobacteriaceae	Collinsella
ASV0044	Firmicutes	Clostridia	Peptostreptococcales-Tissierellales	Family_XI	Murdochiella
ASV0045	Firmicutes	Bacilli	Lactobacillales	Streptococcaceae	Streptococcus
ASV0046	Proteobacteria	Gammaproteobacteria	Enterobacterales	Pasteurellaceae	Pasteurella
ASV0047	Fusobacteriota	Fusobacteriia	Fusobacteriales	Fusobacteriaceae	Fusobacterium
ASV0048	Campylobacterota	Campylobacteria	Campylobacterales	Helicobacteraceae	Helicobacter
ASV0049	Actinobacteriota	Actinobacteria	Micrococcales	Micrococcaceae	Micrococcaceae_un
ASV0050	Firmicutes	Bacilli	Lactobacillales	Streptococcaceae	Streptococcus
ASV0051	Proteobacteria	Gammaproteobacteria	Xanthomonadales	Xanthomonadaceae	Stenotrophomonas
ASV0052	Firmicutes	Clostridia	Clostridiales	Clostridiaceae	Candidatus_Arthromitus
ASV0053	Firmicutes	Bacilli	Mycoplasmatales	Mycoplasmataceae	Ureaplasma
ASV0054	Actinobacteriota	Coriobacteriia	Coriobacteriales	Coriobacteriaceae	Coriobacteriaceae_un
ASV0055	Bacteroidota	Bacteroidia	Bacteroidales	Bacteroidaceae	Bacteroides
ASV0056	Proteobacteria	Gammaproteobacteria	Enterobacterales	Pasteurellaceae	Pasteurellaceae_un
ASV0057	Proteobacteria	Gammaproteobacteria	Enterobacterales	Enterobacterales_un	Enterobacterales_un
ASV0058	Proteobacteria	Gammaproteobacteria	Pseudomonadales	Pseudomonadaceae	Pseudomonas
ASV0059	Firmicutes	Clostridia	Lachnospirales	Lachnospiraceae	Lachnospiraceae_un
ASV0060	Proteobacteria	Gammaproteobacteria	Pseudomonadales	Moraxellaceae	Acinetobacter
ASV0061	Firmicutes	Clostridia	Clostridiales	Clostridiaceae	Clostridiaceae_un
ASV0062	Proteobacteria	Gammaproteobacteria	Burkholderiales	Comamonadaceae	Comamonadaceae_un
ASV0063	Proteobacteria	Gammaproteobacteria	Burkholderiales	Comamonadaceae	Comamonadaceae_un
ASV0064	Firmicutes	Bacilli	Mycoplasmatales	Mycoplasmataceae	Mycoplasma
ASV0065	Campylobacterota	Campylobacteria	Campylobacterales	Helicobacteraceae	Helicobacter
ASV0066	Actinobacteriota	Actinobacteria	Corynebacteriales	Mycobacteriaceae	Mycobacterium
ASV0067	Campylobacterota	Campylobacteria	Campylobacterales	Helicobacteraceae	Helicobacter
ASV0068	Campylobacterota	Campylobacteria	Campylobacterales	Campylobacteraceae	Campylobacter
ASV0069	Proteobacteria	Gammaproteobacteria	Enterobacterales	Hafniaceae	Hafnia-Obesumbacterium
ASV0070	Firmicutes	Bacilli	Mycoplasmatales	Mycoplasmataceae	Mycoplasma
ASV0071	Firmicutes	Bacilli	Staphylococcales	Gemellaceae	Gemella
ASV0072	Firmicutes	Clostridia	Oscillospirales	Ruminococcaceae	Faecalibacterium
ASV0073	Firmicutes	Clostridia	Peptostreptococcales-Tissierellales	Peptostreptococcaceae	Peptostreptococcaceae_
ASV0074	Firmicutes	Bacilli	Lactobacillales	Lactobacillaceae	Lactobacillaceae_un
ASV0075	Proteobacteria	Gammaproteobacteria	Pseudomonadales	Moraxellaceae	Acinetobacter
ASV0076	Firmicutes	Clostridia	Lachnospirales	Lachnospiraceae	Lachnospiraceae_un
ASV0077	Actinobacteriota	Actinobacteria	Corynebacteriales	Corynebacteriaceae	Corynebacterium
ASV0078	Firmicutes	Clostridia	Peptostreptococcales-Tissierellales	Peptostreptococcaceae	Terrisporobacter
ASV0079	Firmicutes	Bacilli	Bacillales	Bacillales_un	Bacillales_un
ASV0080	Proteobacteria	Gammaproteobacteria	Burkholderiales	Rhodocyclaceae	Zoogloea
ASV0081	Firmicutes	Clostridia	Oscillospirales	Ruminococcaceae	Ruminococcaceae_un
ASV0082	Bacteroidota	Bacteroidia	Bacteroidales	Bacteroidaceae	Bacteroides
ASV0083	Firmicutes	Bacilli	Lactobacillales	Streptococcaceae	Streptococcus
ASV0084	Firmicutes	Bacilli	Lactobacillales	Streptococcaceae	Streptococcaceae_un
ASV0085	Bacteroidota	Bacteroidia	Bacteroidales	Bacteroidaceae	Bacteroides
ASV0086	Proteobacteria	Gammaproteobacteria	Enterobacterales	Pasteurellaceae	Pasteurellaceae_un
ASV0087	Firmicutes	Bacilli	Lactobacillales	Streptococcaceae	Streptococcus
ASV0088	Firmicutes	Bacilli	Erysipelotrichales	Erysipelotrichaceae	Turicibacter
ASV0089	Actinobacteriota	Actinobacteria	Corynebacteriales	Nocardiaceae	Rhodococcus
ASV0090	Firmicutes	Bacilli	Staphylococcales	Staphylococcaceae	Macrococcus
ASV0091	Proteobacteria	Gammaproteobacteria	Burkholderiales	Burkholderiaceae	Lautropia
ASV0092	Actinobacteriota	Actinobacteria	Micrococcales	Brevibacteriaceae	Brevibacterium
ASV0093	Firmicutes	Clostridia	Oscillospirales	Ruminococcaceae	Subdoligranulum
ASV0094	Campylobacterota	Campylobacteria	Campylobacterales	Campylobacteraceae	Campylobacter
ASV0095	Actinobacteriota	Actinobacteria	Actinomycetales	Actinomycetaceae	Actinomyces
ASV0096	Firmicutes	Clostridia	Oscillospirales	Hungateiclostridiaceae	Mageeibacillus
ASV0097	Firmicutes	Clostridia	Peptostreptococcales-Tissierellales	Family_XI	Murdochiella
ASV0098	Firmicutes	Bacilli	Bacilli_un	Bacilli_un	Bacilli_un
ASV0099	Proteobacteria	Gammaproteobacteria	Burkholderiales	Neisseriaceae	Neisseriaceae_un
ASV0100	Firmicutes	Bacilli	Lactobacillales	Streptococcaceae	Streptococcus
ASV0101	Firmicutes	Bacilli	Lactobacillales	Streptococcaceae	Streptococcus
ASV0102	Desulfobacterota	Desulfovibrionia	Desulfovibrionales	Desulfovibrionaceae	Lawsonia
ASV0103	Firmicutes	Bacilli	Lactobacillales	Streptococcaceae	Streptococcus
ASV0104	Actinobacteriota	Actinobacteria	Corynebacteriales	Corynebacteriaceae	Corynebacteriaceae_un
ASV0105	Bacteroidota	Bacteroidia	Bacteroidales	Paludibacteraceae	Paludibacteraceae_un
ASV0106	Proteobacteria	Gammaproteobacteria	Burkholderiales	Rhodocyclaceae	Rhodocyclaceae_un
ASV0107	Actinobacteriota	Actinobacteria	Actinomycetales	Actinomycetaceae	Arcanobacterium
ASV0108	Firmicutes	Clostridia	Clostridiales	Clostridiaceae	Clostridium_ss_1
ASV0109	Firmicutes	Clostridia	Oscillospirales	Oscillospiraceae	Oscillospiraceae_un
ASV0110	Actinobacteriota	Actinobacteria	Corynebacteriales	Dietziaceae	Dietzia
ASV0111	Actinobacteriota	Actinobacteria	Corynebacteriales	Corynebacteriaceae	Corynebacterium
ASV0112	Firmicutes	Bacilli	Bacilli_un	Bacilli_un	Bacilli_un
ASV0113	Actinobacteriota	Actinobacteria	Corynebacteriales	Corynebacteriaceae	Lawsonella
ASV0114	Firmicutes	Clostridia	Oscillospirales	Oscillospiraceae	Oscillospiraceae_un
ASV0115	Firmicutes	Bacilli	Bacilli_un	Bacilli_un	Bacilli_un
ASV0116	Firmicutes	Bacilli	Lactobacillales	Streptococcaceae	Streptococcus
ASV0117	Firmicutes	Clostridia	Clostridiales	Clostridiaceae	Clostridium_ss_1
ASV0118	Bacteroidota	Bacteroidia	Cytophagales	Spirosomaceae	Dyadobacter
ASV0119	Bacteroidota	Bacteroidia	Bacteroidales	Rikenellaceae	Alistipes
ASV0120	Firmicutes	Bacilli	Lactobacillales	Lactobacillaceae	Lactobacillaceae_un
ASV0121	Proteobacteria	Alphaproteobacteria	Rhizobiales	Beijerinckiaceae	Methylobacterium-Methylorubrum
ASV0122	Proteobacteria	Gammaproteobacteria	Enterobacterales	Enterobacterales_un	Enterobacterales_un
ASV0123	Firmicutes	Clostridia	Clostridiales	Clostridiaceae	Clostridiaceae_un
ASV0124	Bacteroidota	Bacteroidia	Flavobacteriales	Weeksellaceae	Weeksellaceae_un
ASV0125	Proteobacteria	Alphaproteobacteria	Rhizobiales	Xanthobacteraceae	Xanthobacteraceae_un
ASV0126	Firmicutes	Firmicutes_un	Firmicutes_un	Firmicutes_un	Firmicutes_un
ASV0127	Firmicutes	Bacilli	Lactobacillales	Lactobacillales_un	Lactobacillales_un
ASV0128	Firmicutes	Clostridia	Clostridiales	Clostridiaceae	Clostridium_ss_1
ASV0129	Bacteroidota	Bacteroidia	Bacteroidales	Muribaculaceae	Muribaculaceae_ge
ASV0130	Firmicutes	Clostridia	Lachnospirales	Lachnospiraceae	Lachnospiraceae_un
ASV0131	Proteobacteria	Gammaproteobacteria	Enterobacterales	Pasteurellaceae	Pasteurellaceae_un
ASV0132	Firmicutes	Bacilli	Mycoplasmatales	Mycoplasmataceae	Mycoplasma
ASV0133	Proteobacteria	Gammaproteobacteria	Pseudomonadales	Moraxellaceae	Acinetobacter
ASV0134	Firmicutes	Bacilli	Staphylococcales	Staphylococcaceae	Staphylococcaceae_un
ASV0135	Firmicutes	Bacilli	Lactobacillales	Lactobacillaceae	Weissella
ASV0136	Actinobacteriota	Actinobacteria	Micrococcales	Dermabacteraceae	Brachybacterium
ASV0137	Actinobacteriota	Actinobacteria	Micrococcales	Micrococcaceae	Micrococcaceae_un
ASV0138	Actinobacteriota	Actinobacteria	Micrococcales	Microbacteriaceae	Leucobacter
ASV0139	Proteobacteria	Alphaproteobacteria	Rhizobiales	Rhizobiaceae	Rhizobiaceae_un
ASV0140	Actinobacteriota	Actinobacteria	Corynebacteriales	Nocardiaceae	Gordonia
ASV0141	Firmicutes	Bacilli	Staphylococcales	Staphylococcaceae	Staphylococcaceae_un
ASV0142	Firmicutes	Bacilli	Bacillales	Bacillales_un	Bacillales_un
ASV0143	Proteobacteria	Gammaproteobacteria	Burkholderiales	Comamonadaceae	Comamonadaceae_un
ASV0144	Bacteroidota	Bacteroidia	Bacteroidales	Tannerellaceae	Parabacteroides
ASV0145	Firmicutes	Clostridia	Oscillospirales	Butyricicoccaceae	Butyricicoccus
ASV0146	Proteobacteria	Gammaproteobacteria	Enterobacterales	Shewanellaceae	Shewanella
ASV0147	Proteobacteria	Gammaproteobacteria	Enterobacterales	Pasteurellaceae	Pasteurellaceae_un
ASV0148	Proteobacteria	Gammaproteobacteria	Xanthomonadales	Xanthomonadaceae	Stenotrophomonas
ASV0149	Bacteroidota	Bacteroidia	Bacteroidales	Bacteroidaceae	Bacteroides
ASV0150	Proteobacteria	Gammaproteobacteria	Diplorickettsiales	Diplorickettsiaceae	Rickettsiella
ASV0151	Proteobacteria	Gammaproteobacteria	Burkholderiales	Comamonadaceae	Comamonadaceae_un
ASV0152	Proteobacteria	Alphaproteobacteria	Rhizobiales	Xanthobacteraceae	Xanthobacteraceae_un
ASV0153	Proteobacteria	Alphaproteobacteria	Rhizobiales	Beijerinckiaceae	Bosea
ASV0154	Firmicutes	Clostridia	Lachnospirales	Lachnospiraceae	Blautia
ASV0155	Firmicutes	Bacilli	Lactobacillales	Lactobacillaceae	Limosilactobacillus
ASV0156	Proteobacteria	Gammaproteobacteria	Pseudomonadales	Moraxellaceae	Moraxella
ASV0157	Firmicutes	Clostridia	Peptostreptococcales-Tissierellales	Peptostreptococcaceae	Paraclostridium
ASV0158	Firmicutes	Bacilli	Lactobacillales	Streptococcaceae	Streptococcus
ASV0159	Proteobacteria	Alphaproteobacteria	Caulobacterales	Caulobacteraceae	Caulobacteraceae_un
ASV0160	Proteobacteria	Alphaproteobacteria	Rhizobiales	Beijerinckiaceae	Methylobacterium-Methylorubrum
ASV0161	Firmicutes	Clostridia	Oscillospirales	Ruminococcaceae	Ruminococcaceae_un
ASV0162	Firmicutes	Clostridia	Oscillospirales	Ruminococcaceae	Pygmaiobacter
ASV0163	Firmicutes	Bacilli	Lactobacillales	Lactobacillaceae	Lactobacillaceae_un
ASV0164	Firmicutes	Bacilli	Lactobacillales	Lactobacillaceae	Lactobacillaceae_un
ASV0165	Proteobacteria	Alphaproteobacteria	Rhizobiales	Rhizobiaceae	Brucella
ASV0166	Firmicutes	Clostridia	Oscillospirales	Ruminococcaceae	Ruminococcus
ASV0167	Bacteroidota	Bacteroidia	Bacteroidales	Prolixibacteraceae	BSV13
ASV0168	Firmicutes	Bacilli	Staphylococcales	Staphylococcaceae	Jeotgalicoccus
ASV0169	Actinobacteriota	Actinobacteria	Corynebacteriales	Nocardiaceae	Rhodococcus
ASV0170	Actinobacteriota	Actinobacteria	Actinomycetales	Actinomycetaceae	Actinomycetaceae_un
ASV0171	Actinobacteriota	Actinobacteria	Micrococcales	Microbacteriaceae	Microbacteriaceae_un
ASV0172	Firmicutes	Bacilli	Mycoplasmatales	Mycoplasmataceae	Mycoplasma
ASV0173	Planctomycetota	Planctomycetes	Planctomycetales	uncultured	uncultured_ge
ASV0174	Planctomycetota	Planctomycetes	Gemmatales	Gemmataceae	Gemmataceae_un
ASV0175	Firmicutes	Bacilli	Bacilli_un	Bacilli_un	Bacilli_un
ASV0176	Firmicutes	Bacilli	Lactobacillales	Lactobacillales_un	Lactobacillales_un
ASV0177	Bacteroidota	Bacteroidia	Flavobacteriales	Weeksellaceae	Cloacibacterium
ASV0178	Firmicutes	Clostridia	Oscillospirales	Butyricicoccaceae	Butyricicoccus
ASV0179	Firmicutes	Bacilli	Acholeplasmatales	Acholeplasmataceae	Acholeplasmataceae_un
ASV0180	Firmicutes	Bacilli	Acholeplasmatales	Acholeplasmataceae	Acholeplasmataceae_un
ASV0181	Firmicutes	Clostridia	Lachnospirales	Lachnospiraceae	Lachnospiraceae_un
ASV0182	Firmicutes	Clostridia	Clostridiales	Clostridiaceae	Clostridium_ss_1
ASV0183	Firmicutes	Clostridia	Clostridiales	Clostridiaceae	Clostridiaceae_un
ASV0184	Spirochaetota	Spirochaetia	Spirochaetales	Spirochaetaceae	Treponema
ASV0185	Fusobacteriota	Fusobacteriia	Fusobacteriales	Fusobacteriaceae	Fusobacterium
ASV0186	Proteobacteria	Gammaproteobacteria	Burkholderiales	Oxalobacteraceae	Massilia
ASV0187	Firmicutes	Clostridia	Peptostreptococcales-Tissierellales	Peptostreptococcaceae	Proteocatella
ASV0188	Firmicutes	Bacilli	Lactobacillales	Lactobacillaceae	Lactobacillaceae_un
ASV0189	Firmicutes	Clostridia	Clostridia_UCG-014	Clostridia_UCG-014_fa	Clostridia_UCG-014_ge
ASV0190	Firmicutes	Bacilli	Acholeplasmatales	Acholeplasmataceae	Acholeplasmataceae_un
ASV0191	Campylobacterota	Campylobacteria	Campylobacterales	Helicobacteraceae	Helicobacter
ASV0192	Verrucomicrobiota	Chlamydiae	Chlamydiales	Chlamydiales_un	Chlamydiales_un
ASV0193	Firmicutes	Bacilli	Staphylococcales	Staphylococcaceae	Staphylococcus
ASV0194	Actinobacteriota	Actinobacteria	Micrococcales	Microbacteriaceae	Microbacteriaceae_un
ASV0195	Actinobacteriota	Actinobacteria	Micrococcales	Dermacoccaceae	Flexivirga
ASV0196	Firmicutes	Clostridia	Clostridiales	Clostridiaceae	Clostridium_ss_1
ASV0197	Proteobacteria	Gammaproteobacteria	Pseudomonadales	Moraxellaceae	Psychrobacter
ASV0198	Firmicutes	Bacilli	Bacilli_un	Bacilli_un	Bacilli_un
ASV0199	Actinobacteriota	Actinobacteria	Pseudonocardiales	Pseudonocardiaceae	Actinomycetospora
ASV0200	Firmicutes	Bacilli	Acholeplasmatales	Acholeplasmataceae	Acholeplasmataceae_un
ASV0201	Firmicutes	Negativicutes	Veillonellales-Selenomonadales	Veillonellaceae	Veillonella
ASV0202	Actinobacteriota	Actinobacteria	Corynebacteriales	Nocardiaceae	Gordonia
ASV0203	Proteobacteria	Gammaproteobacteria	Pseudomonadales	Pseudomonadaceae	Pseudomonas
ASV0204	Proteobacteria	Gammaproteobacteria	Cardiobacteriales	Cardiobacteriaceae	Cardiobacteriaceae_un
ASV0205	Proteobacteria	Gammaproteobacteria	Burkholderiales	Neisseriaceae	Neisseriaceae_un
ASV0206	Firmicutes	Bacilli	Bacilli_un	Bacilli_un	Bacilli_un
ASV0207	Proteobacteria	Gammaproteobacteria	Burkholderiales	Burkholderiales_un	Burkholderiales_un
ASV0208	Firmicutes	Bacilli	Acholeplasmatales	Acholeplasmataceae	Acholeplasmataceae_un
ASV0209	Proteobacteria	Gammaproteobacteria	Burkholderiales	Oxalobacteraceae	Undibacterium
ASV0210	Proteobacteria	Gammaproteobacteria	Burkholderiales	Comamonadaceae	Comamonadaceae_un
ASV0211	Bacteroidota	Bacteroidia	Bacteroidales	Bacteroidales_un	Bacteroidales_un
ASV0212	Bacteroidota	Bacteroidia	Bacteroidales	Dysgonomonadaceae	Dysgonomonas
ASV0213	Campylobacterota	Campylobacteria	Campylobacterales	Sulfurimonadaceae	Sulfuricurvum
ASV0214	Proteobacteria	Alphaproteobacteria	Rhodobacterales	Rhodobacteraceae	Albirhodobacter
ASV0215	Firmicutes	Bacilli	Lactobacillales	Lactobacillaceae	Lactobacillaceae_un
ASV0216	Firmicutes	Bacilli	Lactobacillales	Lactobacillaceae	Lactobacillaceae_un
ASV0217	Spirochaetota	Spirochaetia	Spirochaetales	Spirochaetaceae	Treponema
ASV0218	Firmicutes	Firmicutes_un	Firmicutes_un	Firmicutes_un	Firmicutes_un
ASV0219	Firmicutes	Clostridia	Clostridia_UCG-014	Clostridia_UCG-014_fa	Clostridia_UCG-014_ge
ASV0220	Actinobacteriota	Actinobacteria	Micrococcales	Micrococcaceae	Paenarthrobacter
ASV0221	Proteobacteria	Alphaproteobacteria	Caulobacterales	Caulobacteraceae	Brevundimonas
ASV0222	Bacteroidota	Bacteroidia	Flavobacteriales	Weeksellaceae	Chryseobacterium
ASV0223	Firmicutes	Bacilli	Bacillales	Bacillales_un	Bacillales_un
ASV0224	Firmicutes	Bacilli	Bacillales	Bacillales_un	Bacillales_un
ASV0225	Proteobacteria	Gammaproteobacteria	Xanthomonadales	Rhodanobacteraceae	Chujaibacter
ASV0226	Firmicutes	Firmicutes_un	Firmicutes_un	Firmicutes_un	Firmicutes_un
ASV0227	Proteobacteria	Alphaproteobacteria	Sphingomonadales	Sphingomonadaceae	Sandaracinobacter
ASV0228	Campylobacterota	Campylobacteria	Campylobacterales	Campylobacteraceae	Campylobacter
ASV0229	Firmicutes	Bacilli	Mycoplasmatales	Mycoplasmataceae	Mycoplasma
ASV0230	Actinobacteriota	Actinobacteria	Propionibacteriales	Nocardioidaceae	Nocardioides
ASV0231	Firmicutes	Bacilli	Acholeplasmatales	Acholeplasmataceae	Acholeplasmataceae_un
ASV0232	Actinobacteriota	Actinobacteria	Actinomycetales	Actinomycetaceae	Actinomyces
ASV0233	Proteobacteria	Gammaproteobacteria	Enterobacterales	Aeromonadaceae	Aeromonas
ASV0234	Bacteroidota	Bacteroidia	Bacteroidales	Dysgonomonadaceae	Dysgonomonas
ASV0235	Firmicutes	Clostridia	Lachnospirales	Lachnospiraceae	Shuttleworthia
ASV0236	Firmicutes	Clostridia	Lachnospirales	Lachnospiraceae	Eisenbergiella
ASV0237	Proteobacteria	Alphaproteobacteria	Rhizobiales	Rhizobiaceae	Bartonella
ASV0238	Proteobacteria	Alphaproteobacteria	Rhizobiales	Rhizobiaceae	Rhizobiaceae_un
ASV0239	Proteobacteria	Gammaproteobacteria	Pseudomonadales	Moraxellaceae	Enhydrobacter
ASV0240	Fusobacteriota	Fusobacteriia	Fusobacteriales	Leptotrichiaceae	Leptotrichiaceae_un
ASV0241	Firmicutes	Clostridia	Oscillospirales	Oscillospiraceae	Oscillospiraceae_un
ASV0242	Firmicutes	Clostridia	Oscillospirales	Oscillospiraceae	UCG-005
ASV0243	Firmicutes	Bacilli	Lactobacillales	Lactobacillaceae	Lactobacillus
ASV0244	Firmicutes	Bacilli	Lactobacillales	Lactobacillaceae	Leuconostoc
ASV0245	Firmicutes	Clostridia	Clostridiales	Clostridiaceae	Clostridiaceae_un
ASV0246	Firmicutes	Bacilli	Bacillales	Bacillaceae	Bacillaceae_un
ASV0247	Bacteroidota	Bacteroidia	Flavobacteriales	Weeksellaceae	Bergeyella
ASV0248	Firmicutes	Clostridia	Oscillospirales	Ruminococcaceae	Ruminococcaceae_un
ASV0249	Firmicutes	Clostridia	Oscillospirales	Ruminococcaceae	Negativibacillus
ASV0250	Planctomycetota	Planctomycetes	Gemmatales	Gemmataceae	Gemmataceae_un
ASV0251	Planctomycetota	Planctomycetes	Pirellulales	Pirellulaceae	uncultured
ASV0252	Firmicutes	Bacilli	Erysipelotrichales	Erysipelatoclostridiaceae	Erysipelatoclostridium
ASV0253	Actinobacteriota	Actinobacteria	Corynebacteriales	Corynebacteriales_un	Corynebacteriales_un
ASV0254	Firmicutes	Bacilli	Mycoplasmatales	Mycoplasmataceae	Mycoplasma
ASV0255	Proteobacteria	Gammaproteobacteria	Burkholderiales	Comamonadaceae	Comamonadaceae_un
ASV0256	Proteobacteria	Gammaproteobacteria	Burkholderiales	Rhodocyclaceae	Rhodocyclaceae_un
ASV0257	Proteobacteria	Gammaproteobacteria	Burkholderiales	Comamonadaceae	Brachymonas
ASV0258	Firmicutes	Bacilli	RF39	RF39_fa	RF39_ge
ASV0259	Firmicutes	Bacilli	Mycoplasmatales	Mycoplasmataceae	Mycoplasma
ASV0260	Chloroflexi	Ktedonobacteria	Ktedonobacterales	Ktedonobacteraceae	Ktedonobacteraceae_un
ASV0261	Firmicutes	Bacilli	Bacillales	Planococcaceae	Planococcaceae_un
ASV0262	Campylobacterota	Campylobacteria	Campylobacterales	Helicobacteraceae	Helicobacter
ASV0263	Proteobacteria	Gammaproteobacteria	Pseudomonadales	Moraxellaceae	Acinetobacter
ASV0264	Firmicutes	Bacilli	Lactobacillales	Carnobacteriaceae	Carnobacteriaceae_un
ASV0265	Proteobacteria	Alphaproteobacteria	Rhizobiales	Rhizobiaceae	Rhizobiaceae_un
ASV0266	Firmicutes	Bacilli	Acholeplasmatales	Acholeplasmataceae	Acholeplasmataceae_un
ASV0267	Firmicutes	Bacilli	Acholeplasmatales	Acholeplasmataceae	Acholeplasmataceae_un
ASV0268	Firmicutes	Bacilli	Acholeplasmatales	Acholeplasmataceae	Acholeplasmataceae_un
ASV0269	Proteobacteria	Alphaproteobacteria	Rhizobiales	Devosiaceae	Devosiaceae_un
ASV0270	Bacteroidota	Bacteroidia	Bacteroidales	Prevotellaceae	Prevotella_9
ASV0271	Bacteroidota	Bacteroidia	Bacteroidales	Prevotellaceae	Prevotella
ASV0272	Proteobacteria	Gammaproteobacteria	Gammaproteobacteria_Incertae_Sedis	Unknown_Family	Unknown_Family_ge
ASV0273	Firmicutes	Clostridia	Lachnospirales	Lachnospiraceae	Lachnospiraceae_un
ASV0274	Firmicutes	Clostridia	Lachnospirales	Lachnospiraceae	Lachnospiraceae_un
ASV0275	Proteobacteria	Alphaproteobacteria	Rhizobiales	Xanthobacteraceae	Xanthobacteraceae_un
ASV0276	Firmicutes	Clostridia	Lachnospirales	Lachnospiraceae	Lachnospiraceae_un
ASV0277	Proteobacteria	Gammaproteobacteria	Burkholderiales	Rhodocyclaceae	Propionivibrio
ASV0278	Firmicutes	Clostridia	Oscillospirales	Oscillospiraceae	Oscillospiraceae_un
ASV0279	Firmicutes	Clostridia	Oscillospirales	Oscillospirales_fa	Oscillospirales_ge
ASV0280	Bacteroidota	Bacteroidia	Bacteroidales	Bacteroidales_un	Bacteroidales_un
ASV0281	Actinobacteriota	Actinobacteria	Micrococcales	Micrococcaceae	Micrococcaceae_un
ASV0282	Firmicutes	Clostridia	Oscillospirales	Ruminococcaceae	Anaerotruncus
ASV0283	Firmicutes	Bacilli	Mycoplasmatales	Mycoplasmataceae	Mycoplasma
ASV0284	Firmicutes	Bacilli	Lactobacillales	Lactobacillales_un	Lactobacillales_un
ASV0285	Firmicutes	Clostridia	Clostridiales	Clostridiaceae	Candidatus_Arthromitus
ASV0286	Firmicutes	Clostridia	Clostridiales	Clostridiaceae	Candidatus_Arthromitus
ASV0287	Firmicutes	Bacilli	Lactobacillales	Aerococcaceae	Aerococcus
ASV0288	Firmicutes	Bacilli	Lactobacillales	Lactobacillaceae	Lactobacillaceae_un
ASV0289	Firmicutes	Clostridia	Oscillospirales	Ruminococcaceae	Incertae_Sedis
ASV0290	Firmicutes	Clostridia	Oscillospirales	Oscillospirales_fa	Oscillospirales_ge
ASV0291	Firmicutes	Bacilli	Acholeplasmatales	Acholeplasmataceae	Acholeplasmataceae_un
ASV0292	Actinobacteriota	Actinobacteria	Actinomycetales	Actinomycetaceae	Actinomyces
ASV0293	Proteobacteria	Gammaproteobacteria	Burkholderiales	Neisseriaceae	Alysiella
ASV0294	Planctomycetota	Planctomycetes	Pirellulales	Pirellulaceae	Pir4_lineage
ASV0295	Proteobacteria	Alphaproteobacteria	Rhodobacterales	Rhodobacteraceae	Rhodobacteraceae_un
ASV0296	Firmicutes	Negativicutes	Veillonellales-Selenomonadales	Veillonellaceae	Megasphaera
ASV0297	Firmicutes	Bacilli	Acholeplasmatales	Acholeplasmataceae	Acholeplasmataceae_un
ASV0298	Firmicutes	Bacilli	Erysipelotrichales	Erysipelatoclostridiaceae	Erysipelatoclostridium
ASV0299	Proteobacteria	Gammaproteobacteria	Enterobacterales	Enterobacterales_un	Enterobacterales_un
ASV0300	Campylobacterota	Campylobacteria	Campylobacterales	Campylobacterales_un	Campylobacterales_un
ASV0301	Proteobacteria	Alphaproteobacteria	Sphingomonadales	Sphingomonadaceae	Sphingomonadaceae_un
ASV0302	Proteobacteria	Alphaproteobacteria	Sphingomonadales	Sphingomonadaceae	Sphingomonadaceae_un
ASV0303	Bacteroidota	Bacteroidia	Bacteroidales	Paludibacteraceae	Paludibacter
ASV0304	Bacteroidota	Bacteroidia	Bacteroidales	Rikenellaceae	uncultured
ASV0305	Firmicutes	Clostridia	Clostridiales	Clostridiaceae	Clostridiaceae_un
ASV0306	Firmicutes	Bacilli	Acholeplasmatales	Acholeplasmataceae	Acholeplasmataceae_un
ASV0307	Proteobacteria	Alphaproteobacteria	Rickettsiales	Anaplasmataceae	Wolbachia
ASV0308	Proteobacteria	Gammaproteobacteria	Enterobacterales	Pasteurellaceae	Actinobacillus
ASV0309	Firmicutes	Bacilli	Lactobacillales	Streptococcaceae	Streptococcus
ASV0310	Firmicutes	Bacilli	Mycoplasmatales	Mycoplasmataceae	Mycoplasma
ASV0311	Firmicutes	Bacilli	Mycoplasmatales	Mycoplasmataceae	Mycoplasma
ASV0312	Firmicutes	Bacilli	Mycoplasmatales	Mycoplasmataceae	Mycoplasma
ASV0313	Proteobacteria	Gammaproteobacteria	Xanthomonadales	Xanthomonadaceae	Xanthomonadaceae_un
ASV0314	Firmicutes	Bacilli	Bacillales	Bacillaceae	Bacillaceae_un
ASV0315	Firmicutes	Clostridia	Oscillospirales	Oscillospiraceae	Oscillibacter
ASV0316	Proteobacteria	Alphaproteobacteria	Rhizobiales	Beijerinckiaceae	Beijerinckiaceae_un
ASV0317	Proteobacteria	Gammaproteobacteria	Burkholderiales	Alcaligenaceae	Alcaligenes
ASV0318	Proteobacteria	Alphaproteobacteria	Rhizobiales	Rhizobiaceae	Rhizobiaceae_un
ASV0319	Proteobacteria	Alphaproteobacteria	Rhizobiales	Beijerinckiaceae	Camelimonas
ASV0320	Proteobacteria	Alphaproteobacteria	Rhizobiales	Beijerinckiaceae	Methylobacterium-Methylorubrum
ASV0321	Proteobacteria	Alphaproteobacteria	Rhizobiales	Rhizobiaceae	Rhizobiaceae_un
ASV0322	Actinobacteriota	Actinobacteria	Actinobacteria_un	Actinobacteria_un	Actinobacteria_un
ASV0323	Bacteroidota	Bacteroidia	Flavobacteriales	Weeksellaceae	Chryseobacterium
ASV0324	Firmicutes	Bacilli	Bacilli_un	Bacilli_un	Bacilli_un
ASV0325	Firmicutes	Clostridia	Clostridia_UCG-014	Clostridia_UCG-014_fa	Clostridia_UCG-014_ge
ASV0326	Firmicutes	Clostridia	Oscillospirales	Oscillospiraceae	UCG-005
ASV0327	WPS-2	WPS-2_cl	WPS-2_or	WPS-2_fa	WPS-2_ge
ASV0328	Firmicutes	Clostridia	Oscillospirales	Oscillospiraceae	Oscillospiraceae_un
ASV0329	Firmicutes	Clostridia	Oscillospirales	Oscillospirales_fa	Oscillospirales_ge
ASV0330	Firmicutes	Clostridia	Oscillospirales	Oscillospirales_fa	Oscillospirales_ge
ASV0331	Firmicutes	Bacilli	Acholeplasmatales	Acholeplasmataceae	Acholeplasmataceae_un
ASV0332	Firmicutes	Clostridia	Clostridia_UCG-014	Clostridia_UCG-014_fa	Clostridia_UCG-014_ge
ASV0333	Firmicutes	Clostridia	Clostridia_UCG-014	Clostridia_UCG-014_fa	Clostridia_UCG-014_ge
ASV0334	Firmicutes	Clostridia	Lachnospirales	Lachnospiraceae	Lachnospiraceae_un
ASV0335	Actinobacteriota	Actinobacteria	Pseudonocardiales	Pseudonocardiaceae	Crossiella
ASV0336	Firmicutes	Clostridia	Lachnospirales	Lachnospiraceae	Blautia
ASV0337	Firmicutes	Clostridia	Lachnospirales	Lachnospiraceae	Lachnospiraceae_un
ASV0338	Desulfobacterota	Desulfuromonadia	Geobacterales	Geobacteraceae	Geobacteraceae_un
ASV0339	Desulfobacterota	Desulfuromonadia	Geobacterales	Geobacterales_un	Geobacterales_un
ASV0340	Firmicutes	Bacilli	Lactobacillales	Aerococcaceae	Facklamia
ASV0341	Firmicutes	Bacilli	Lactobacillales	Lactobacillaceae	Lactobacillaceae_un
ASV0342	Firmicutes	Bacilli	Lactobacillales	Lactobacillales_un	Lactobacillales_un
ASV0343	Chloroflexi	Chloroflexia	Thermomicrobiales	JG30-KF-CM45	JG30-KF-CM45_ge
ASV0344	Planctomycetota	Planctomycetes	Gemmatales	Gemmataceae	uncultured
ASV0345	Firmicutes	Clostridia	Lachnospirales	Lachnospiraceae	Sellimonas
ASV0346	Firmicutes	Clostridia	Lachnospirales	Lachnospiraceae	Lachnospiraceae_un
ASV0347	Planctomycetota	Planctomycetes	Gemmatales	Gemmataceae	uncultured
ASV0348	Proteobacteria	Gammaproteobacteria	Burkholderiales	Rhodocyclaceae	Rhodocyclaceae_un
ASV0349	Proteobacteria	Gammaproteobacteria	Burkholderiales	Neisseriaceae	Neisseriaceae_un
ASV0350	Proteobacteria	Gammaproteobacteria	Burkholderiales	Burkholderiaceae	Burkholderia-Caballeronia-Paraburkholderia
ASV0351	Proteobacteria	Gammaproteobacteria	Burkholderiales	Comamonadaceae	Comamonadaceae_un
ASV0352	Firmicutes	Bacilli	Acholeplasmatales	Acholeplasmataceae	Acholeplasmataceae_un
ASV0353	Proteobacteria	Alphaproteobacteria	Rhizobiales	Rhizobiaceae	Rhizobiaceae_un
ASV0354	Proteobacteria	Alphaproteobacteria	Rhizobiales	Xanthobacteraceae	Xanthobacteraceae_un
ASV0355	Proteobacteria	Alphaproteobacteria	Sphingomonadales	Sphingomonadaceae	Sphingomonadaceae_un
ASV0356	Desulfobacterota	Desulfuromonadia	Geobacterales	Geobacteraceae	Trichlorobacter
ASV0357	Firmicutes	Firmicutes_un	Firmicutes_un	Firmicutes_un	Firmicutes_un
ASV0358	Firmicutes	Bacilli	Staphylococcales	Staphylococcaceae	Nosocomiicoccus
ASV0359	Actinobacteriota	Actinobacteria	Micrococcales	Micrococcales_un	Micrococcales_un
ASV0360	Actinobacteriota	Actinobacteria	Micrococcales	Microbacteriaceae	Microbacteriaceae_un
ASV0361	Actinobacteriota	Actinobacteria	Micrococcales	Intrasporangiaceae	Intrasporangiaceae_un
ASV0362	Firmicutes	Bacilli	Acholeplasmatales	Acholeplasmataceae	Acholeplasmataceae_un
ASV0363	Firmicutes	Bacilli	Acholeplasmatales	Acholeplasmataceae	Acholeplasmataceae_un
ASV0364	Firmicutes	Clostridia	Lachnospirales	Lachnospiraceae	Lachnospiraceae_un
ASV0365	Firmicutes	Clostridia	Lachnospirales	Lachnospiraceae	Lachnospiraceae_un
ASV0366	Campylobacterota	Campylobacteria	Campylobacterales	Campylobacterales_un	Campylobacterales_un
ASV0367	Bacteroidota	Bacteroidia	Flavobacteriales	Weeksellaceae	Chryseobacterium
ASV0368	Firmicutes	Clostridia	Lachnospirales	Lachnospiraceae	Lachnospiraceae_un
ASV0369	Firmicutes	Clostridia	Lachnospirales	Lachnospiraceae	Blautia
ASV0370	Fusobacteriota	Fusobacteriia	Fusobacteriales	Leptotrichiaceae	Leptotrichia
ASV0371	Firmicutes	Clostridia	Lachnospirales	Lachnospiraceae	Blautia
ASV0372	Actinobacteriota	Actinobacteria	Streptomycetales	Streptomycetaceae	Streptomycetaceae_un
ASV0373	Bacteroidota	Bacteroidia	Bacteroidales	Paludibacteraceae	Paludibacteraceae_un
ASV0374	Proteobacteria	Alphaproteobacteria	Rhizobiales	Rhizobiaceae	Aureimonas
ASV0375	Firmicutes	Bacilli	Acholeplasmatales	Acholeplasmataceae	Acholeplasmataceae_un
ASV0376	Firmicutes	Clostridia	Oscillospirales	Oscillospiraceae	Intestinimonas
ASV0377	Firmicutes	Clostridia	Oscillospirales	Oscillospiraceae	NK4A214_group
ASV0378	Proteobacteria	Gammaproteobacteria	Cardiobacteriales	Cardiobacteriaceae	Cardiobacterium
ASV0379	Chloroflexi	Anaerolineae	Anaerolineales	Anaerolineaceae	Anaerolineaceae_UCG-001
ASV0380	Firmicutes	Bacilli	Acholeplasmatales	Acholeplasmataceae	Acholeplasmataceae_un
ASV0381	Firmicutes	Bacilli	Lactobacillales	Lactobacillales_un	Lactobacillales_un
ASV0382	Firmicutes	Bacilli	Lactobacillales	Lactobacillaceae	Lactobacillaceae_un
ASV0383	Firmicutes	Bacilli	Lactobacillales	Aerococcaceae	uncultured
ASV0384	Proteobacteria	Alphaproteobacteria	Rhizobiales	Beijerinckiaceae	Beijerinckiaceae_un
ASV0385	Firmicutes	Clostridia	Peptostreptococcales-Tissierellales	Peptostreptococcaceae	Peptostreptococcaceae_
ASV0386	Firmicutes	Clostridia	Peptostreptococcales-Tissierellales	Peptostreptococcaceae	Peptostreptococcaceae_
ASV0387	Actinobacteriota	Actinobacteria	Corynebacteriales	Nocardiaceae	Nocardia
ASV0388	Proteobacteria	Alphaproteobacteria	Rhizobiales	Beijerinckiaceae	alphaI_cluster
ASV0389	Firmicutes	Bacilli	Bacillales	Bacillales_un	Bacillales_un
ASV0390	Actinobacteriota	Actinobacteria	Corynebacteriales	Corynebacteriaceae	Corynebacterium
ASV0391	Actinobacteriota	Actinobacteria	Corynebacteriales	Nocardiaceae	Nocardiaceae_un
ASV0392	Proteobacteria	Gammaproteobacteria	Enterobacterales	Aeromonadaceae	Tolumonas
ASV0393	Proteobacteria	Gammaproteobacteria	Enterobacterales	Hafniaceae	Edwardsiella
ASV0394	Desulfobacterota	Desulfuromonadia	Geobacterales	Geobacteraceae	Geobacter
ASV0395	Firmicutes	Clostridia	Clostridiales	Clostridiaceae	Clostridiaceae_un
ASV0396	Firmicutes	Bacilli	Acholeplasmatales	Acholeplasmataceae	Acholeplasmataceae_un
ASV0397	Firmicutes	Clostridia	Clostridia_un	Clostridia_un	Clostridia_un
ASV0398	Bacteroidota	Bacteroidia	Bacteroidales	Dysgonomonadaceae	Dysgonomonas
ASV0399	Firmicutes	Clostridia	Clostridiales	Clostridiaceae	Candidatus_Arthromitus
ASV0400	Firmicutes	Bacilli	Acholeplasmatales	Acholeplasmataceae	Acholeplasmataceae_un
ASV0401	Proteobacteria	Gammaproteobacteria	Xanthomonadales	Xanthomonadaceae	Xanthomonas
ASV0402	Bacteroidota	Bacteroidia	Bacteroidales	Muribaculaceae	Muribaculaceae_un
ASV0403	Actinobacteriota	Actinobacteria	Corynebacteriales	Corynebacteriales_Incertae_Sedis	Tomitella
ASV0404	Firmicutes	Firmicutes_un	Firmicutes_un	Firmicutes_un	Firmicutes_un
ASV0405	WPS-2	WPS-2_cl	WPS-2_or	WPS-2_fa	WPS-2_ge
ASV0406	Spirochaetota	Spirochaetia	Spirochaetales	Spirochaetaceae	Treponema
ASV0407	Proteobacteria	Gammaproteobacteria	Xanthomonadales	Xanthomonadaceae	Stenotrophomonas
ASV0408	Bacteroidota	Bacteroidia	Bacteroidia_un	Bacteroidia_un	Bacteroidia_un
ASV0409	Bacteroidota	Bacteroidia	Sphingobacteriales	Sphingobacteriaceae	Solitalea
ASV0410	Planctomycetota	Planctomycetes	Gemmatales	Gemmataceae	Gemmataceae_un
ASV0411	Firmicutes	Bacilli	Acholeplasmatales	Acholeplasmataceae	Acholeplasmataceae_un
ASV0412	Firmicutes	Bacilli	Acholeplasmatales	Acholeplasmataceae	Acholeplasmataceae_un
ASV0413	Firmicutes	Bacilli	Acholeplasmatales	Acholeplasmataceae	Acholeplasmataceae_un
ASV0414	Firmicutes	Bacilli	Acholeplasmatales	Acholeplasmataceae	Acholeplasmataceae_un
ASV0415	Firmicutes	Bacilli	Acholeplasmatales	Acholeplasmataceae	Acholeplasmataceae_un
ASV0416	Planctomycetota	Planctomycetes	Gemmatales	Gemmataceae	Gemmataceae_un
ASV0417	Planctomycetota	Planctomycetes	Isosphaerales	Isosphaeraceae	Aquisphaera
ASV0418	Proteobacteria	Gammaproteobacteria	Burkholderiales	Rhodocyclaceae	Rhodocyclaceae_un
ASV0419	Proteobacteria	Gammaproteobacteria	Burkholderiales	Burkholderiaceae	Ralstonia
ASV0420	Proteobacteria	Gammaproteobacteria	Burkholderiales	Rhodocyclaceae	Ferribacterium
ASV0421	Proteobacteria	Gammaproteobacteria	Burkholderiales	Burkholderiales_un	Burkholderiales_un
ASV0422	Firmicutes	Clostridia	Oscillospirales	Ruminococcaceae	Ruminococcaceae_un
ASV0423	Firmicutes	Clostridia	Clostridia_UCG-014	Clostridia_UCG-014_fa	Clostridia_UCG-014_ge
ASV0424	Proteobacteria	Alphaproteobacteria	Rhizobiales	Beijerinckiaceae	1174-901-12
ASV0425	Proteobacteria	Alphaproteobacteria	Rhizobiales	Beijerinckiaceae	Beijerinckiaceae_un
ASV0426	Firmicutes	Bacilli	Lactobacillales	Lactobacillaceae	Ligilactobacillus
ASV0427	Firmicutes	Clostridia	Oscillospirales	Oscillospiraceae	Oscillospiraceae_un
ASV0428	Firmicutes	Clostridia	Oscillospirales	Butyricicoccaceae	UCG-008
ASV0429	Firmicutes	Clostridia	Oscillospirales	Ruminococcaceae	Ruminococcaceae_un
ASV0430	Firmicutes	Clostridia	Clostridia_vadinBB60_group	Clostridia_vadinBB60_group_fa	Clostridia_vadinBB60_group_ge
ASV0431	Firmicutes	Bacilli	Lactobacillales	Lactobacillaceae	Lactobacillaceae_un
ASV0432	Firmicutes	Bacilli	Lactobacillales	Streptococcaceae	Streptococcaceae_un
ASV0433	Firmicutes	Clostridia	Oscillospirales	Oscillospiraceae	UCG-005
ASV0434	Firmicutes	Clostridia	Clostridiales	Clostridiaceae	Clostridium_ss_1
ASV0435	Firmicutes	Clostridia	Christensenellales	Christensenellaceae	Christensenellaceae_R-7_group
ASV0436	Firmicutes	Bacilli	Lactobacillales	Lactobacillaceae	Lactobacillaceae_un
ASV0437	Firmicutes	Bacilli	Lactobacillales	Enterococcaceae	Enterococcaceae_un
ASV0438	Firmicutes	Bacilli	Mycoplasmatales	Mycoplasmataceae	Mycoplasma
ASV0439	Firmicutes	Bacilli	Mycoplasmatales	Mycoplasmataceae	Mycoplasma
ASV0440	Firmicutes	Bacilli	Staphylococcales	Staphylococcaceae	Staphylococcus
ASV0441	Proteobacteria	Alphaproteobacteria	Rhizobiales	Rhizobiaceae	Aminobacter
ASV0442	Synergistota	Synergistia	Synergistales	Synergistaceae	Aminomonas
ASV0443	Firmicutes	Bacilli	Bacillales	Planococcaceae	Planococcaceae_un
ASV0444	Firmicutes	Clostridia	Peptostreptococcales-Tissierellales	Anaerovoracaceae	Mogibacterium
ASV0445	Chloroflexi	Chloroflexia	Thermomicrobiales	JG30-KF-CM45	JG30-KF-CM45_ge
ASV0446	Proteobacteria	Alphaproteobacteria	Rhizobiales	Beijerinckiaceae	Psychroglaciecola
ASV0447	Proteobacteria	Alphaproteobacteria	Rhizobiales	Beijerinckiaceae	1174-901-12
ASV0448	Patescibacteria	Saccharimonadia	Saccharimonadales	Saccharimonadaceae	Saccharimonadaceae_un
ASV0449	Proteobacteria	Alphaproteobacteria	Rhizobiales	Beijerinckiaceae	Roseiarcus
ASV0450	Campylobacterota	Campylobacteria	Campylobacterales	Campylobacteraceae	Campylobacter
ASV0451	Proteobacteria	Alphaproteobacteria	Rhizobiales	Rhizobiaceae	Rhizobiaceae_un
ASV0452	Campylobacterota	Campylobacteria	Campylobacterales	Campylobacteraceae	Campylobacter
ASV0453	Firmicutes	Bacilli	Lactobacillales	Lactobacillales_un	Lactobacillales_un
ASV0454	Firmicutes	Clostridia	Lachnospirales	Lachnospiraceae	Lachnospiraceae_UCG-010
ASV0455	Firmicutes	Clostridia	Lachnospirales	Lachnospiraceae	Lachnospiraceae_un
ASV0457	Firmicutes	Bacilli	Lactobacillales	Lactobacillaceae	Lactobacillaceae_un
ASV0458	Proteobacteria	Gammaproteobacteria	Enterobacterales	Enterobacterales_un	Enterobacterales_un
ASV0460	Firmicutes	Bacilli	Lactobacillales	Streptococcaceae	Streptococcaceae_un
ASV0461	Firmicutes	Bacilli	Lactobacillales	Aerococcaceae	Globicatella
ASV0462	Firmicutes	Negativicutes	Veillonellales-Selenomonadales	Selenomonadaceae	Selenomonadaceae_un
ASV0463	Firmicutes	Bacilli	Lactobacillales	Lactobacillaceae	Lactobacillaceae_un
ASV0464	Actinobacteriota	Actinobacteria	Corynebacteriales	Corynebacteriales_un	Corynebacteriales_un
ASV0467	Actinobacteriota	Actinobacteria	Corynebacteriales	Nocardiaceae	Rhodococcus
ASV0469	Proteobacteria	Gammaproteobacteria	Xanthomonadales	Xanthomonadaceae	Luteimonas
ASV0471	Firmicutes	Bacilli	Acholeplasmatales	Acholeplasmataceae	Acholeplasmataceae_un
ASV0472	Firmicutes	Bacilli	Bacilli_un	Bacilli_un	Bacilli_un
ASV0473	Bacteroidota	Bacteroidia	Bacteroidales	Prevotellaceae	Prevotellaceae_NK3B31_group
ASV0475	Proteobacteria	Alphaproteobacteria	Rhizobiales	Beijerinckiaceae	Methylobacterium-Methylorubrum
ASV0478	Firmicutes	Bacilli	Lactobacillales	Lactobacillaceae	Lactobacillaceae_un
ASV0479	Firmicutes	Bacilli	Acholeplasmatales	Acholeplasmataceae	Acholeplasmataceae_un
ASV0480	Firmicutes	Bacilli	Acholeplasmatales	Acholeplasmataceae	Acholeplasmataceae_un
ASV0481	Planctomycetota	Planctomycetes	Pirellulales	Pirellulaceae	Rhodopirellula
ASV0482	Actinobacteriota	Coriobacteriia	Coriobacteriales	Eggerthellaceae	CHKCI002
ASV0483	Firmicutes	Bacilli	Lactobacillales	Lactobacillaceae	Lactobacillus
ASV0484	Firmicutes	Bacilli	Bacilli_un	Bacilli_un	Bacilli_un
ASV0486	Firmicutes	Bacilli	Bacilli_un	Bacilli_un	Bacilli_un
ASV0487	Firmicutes	Bacilli	Lactobacillales	Lactobacillaceae	Lactobacillaceae_un
ASV0488	Proteobacteria	Gammaproteobacteria	Legionellales	Legionellaceae	Legionella
ASV0489	Firmicutes	Bacilli	Bacilli_un	Bacilli_un	Bacilli_un
ASV0491	Proteobacteria	Alphaproteobacteria	Rhodobacterales	Rhodobacteraceae	Rhodobacteraceae_un
ASV0493	Firmicutes	Bacilli	Lactobacillales	Streptococcaceae	Streptococcus
ASV0494	Campylobacterota	Campylobacteria	Campylobacterales	Campylobacteraceae	Campylobacter
ASV0495	Firmicutes	Bacilli	RF39	RF39_fa	RF39_ge
ASV0496	Firmicutes	Bacilli	RF39	RF39_fa	RF39_ge
ASV0498	Actinobacteriota	Actinobacteria	Actinobacteria_un	Actinobacteria_un	Actinobacteria_un
ASV0499	Synergistota	Synergistia	Synergistales	Synergistaceae	Lactivibrio
ASV0501	Firmicutes	Clostridia	Lachnospirales	Lachnospiraceae	Lachnospiraceae_un
ASV0502	Bacteroidota	Bacteroidia	Flavobacteriales	Weeksellaceae	Weeksellaceae_un
ASV0505	Firmicutes	Bacilli	Lactobacillales	Lactobacillaceae	Lactobacillaceae_un
ASV0506	Firmicutes	Bacilli	Lactobacillales	Lactobacillaceae	Lactobacillaceae_un
ASV0507	Proteobacteria	Gammaproteobacteria	Burkholderiales	Nitrosomonadaceae	DSSD61
ASV0508	Proteobacteria	Gammaproteobacteria	Burkholderiales	Comamonadaceae	Comamonadaceae_un
ASV0509	Firmicutes	Bacilli	Mycoplasmatales	Mycoplasmataceae	Mycoplasma
ASV0511	Firmicutes	Clostridia	Peptostreptococcales-Tissierellales	Anaerovoracaceae	Family_XIII_AD3011_group
ASV0512	Chloroflexi	Ktedonobacteria	Ktedonobacterales	Ktedonobacteraceae	Ktedonobacteraceae_un
ASV0513	Firmicutes	Clostridia	Peptostreptococcales-Tissierellales	Peptostreptococcaceae	Peptostreptococcaceae_
ASV0514	Actinobacteriota	Actinobacteria	Micromonosporales	Micromonosporaceae	Micromonosporaceae_un
ASV0515	Firmicutes	Clostridia	Clostridiales	Clostridiaceae	Clostridiaceae_un
ASV0516	Proteobacteria	Gammaproteobacteria	Pseudomonadales	Moraxellaceae	Moraxellaceae_un
ASV0517	Firmicutes	Clostridia	Lachnospirales	Lachnospiraceae	Dorea
ASV0519	Firmicutes	Bacilli	Mycoplasmatales	Mycoplasmataceae	Mycoplasma
ASV0523	Actinobacteriota	Actinobacteria	Micrococcales	Brevibacteriaceae	Brevibacterium
ASV0525	Firmicutes	Clostridia	Lachnospirales	Lachnospiraceae	Lachnospiraceae_un
ASV0526	Firmicutes	Bacilli	Lactobacillales	Lactobacillaceae	Lactobacillaceae_un
ASV0527	Verrucomicrobiota	Chlamydiae	Chlamydiales	Chlamydiaceae	Chlamydia
ASV0528	Actinobacteriota	Actinobacteria	Actinobacteria_un	Actinobacteria_un	Actinobacteria_un
ASV0529	Firmicutes	Clostridia	Clostridia_un	Clostridia_un	Clostridia_un
ASV0531	Verrucomicrobiota	Chlamydiae	Chlamydiales	Chlamydiaceae	Chlamydia
ASV0534	Firmicutes	Bacilli	Lactobacillales	Lactobacillales_un	Lactobacillales_un
ASV0537	Actinobacteriota	Actinobacteria	Propionibacteriales	Nocardioidaceae	Nocardioides
ASV0539	Proteobacteria	Gammaproteobacteria	Burkholderiales	Burkholderiaceae	Cupriavidus
ASV0541	Actinobacteriota	Actinobacteria	Propionibacteriales	Nocardioidaceae	Aeromicrobium
ASV0544	Firmicutes	Clostridia	Oscillospirales	Oscillospiraceae	UCG-002
ASV0546	Verrucomicrobiota	Chlamydiae	Chlamydiales	Chlamydiaceae	Chlamydia
ASV0551	Firmicutes	Clostridia	Oscillospirales	Ruminococcaceae	Ruminococcaceae_un
ASV0553	Firmicutes	Clostridia	Oscillospirales	Oscillospiraceae	UCG-005
ASV0557	Proteobacteria	Gammaproteobacteria	Pseudomonadales	Moraxellaceae	Moraxella
ASV0559	Firmicutes	Clostridia	Oscillospirales	Oscillospiraceae	UCG-002
ASV0567	Bacteroidota	Bacteroidia	Flavobacteriales	Weeksellaceae	Bergeyella
ASV0568	Bacteroidota	Bacteroidia	Flavobacteriales	Flavobacteriaceae	Capnocytophaga
ASV0569	Firmicutes	Firmicutes_un	Firmicutes_un	Firmicutes_un	Firmicutes_un
ASV0570	Proteobacteria	Alphaproteobacteria	Sphingomonadales	Sphingomonadaceae	Sphingomonadaceae_un
ASV0573	Planctomycetota	Planctomycetes	Gemmatales	Gemmataceae	uncultured
ASV0578	Planctomycetota	Planctomycetes	Gemmatales	Gemmataceae	uncultured
ASV0580	Firmicutes	Clostridia	Oscillospirales	Ruminococcaceae	Ruminococcus
ASV0581	Campylobacterota	Campylobacteria	Campylobacterales	Sulfurimonadaceae	Sulfuricurvum
ASV0582	Planctomycetota	Planctomycetes	Gemmatales	Gemmataceae	uncultured
ASV0585	Actinobacteriota	Actinobacteria	Micrococcales	Microbacteriaceae	Microbacteriaceae_un
ASV0589	Firmicutes	Bacilli	Mycoplasmatales	Mycoplasmataceae	Mycoplasmataceae_un
ASV0590	Cyanobacteria	Vampirivibrionia	Gastranaerophilales	Gastranaerophilales_fa	Gastranaerophilales_ge
ASV0593	Firmicutes	Bacilli	Erysipelotrichales	Erysipelatoclostridiaceae	Erysipelatoclostridium
ASV0594	WPS-2	WPS-2_cl	WPS-2_or	WPS-2_fa	WPS-2_ge
ASV0597	Actinobacteriota	Actinobacteria	Micrococcales	Bogoriellaceae	Georgenia
ASV0598	Firmicutes	Bacilli	Lactobacillales	Streptococcaceae	Streptococcus
ASV0601	Firmicutes	Clostridia	Clostridia_un	Clostridia_un	Clostridia_un
ASV0605	Proteobacteria	Gammaproteobacteria	Burkholderiales	Neisseriaceae	Neisseriaceae_un
ASV0606	Proteobacteria	Gammaproteobacteria	Burkholderiales	Neisseriaceae	Neisseriaceae_un
ASV0612	Firmicutes	Bacilli	Lactobacillales	Aerococcaceae	Aerococcaceae_un
ASV0614	Firmicutes	Clostridia	Peptostreptococcales-Tissierellales	Family_XI	Family_XI_un
ASV0617	Firmicutes	Clostridia	Peptostreptococcales-Tissierellales	Peptostreptococcaceae	Peptostreptococcaceae_
ASV0621	Firmicutes	Clostridia	Clostridiales	Clostridiaceae	Clostridiaceae_un
ASV0622	Firmicutes	Clostridia	Clostridiales	Clostridiaceae	Clostridiaceae_un
ASV0629	Firmicutes	Clostridia	Lachnospirales	Lachnospiraceae	Lachnospiraceae_un
ASV0631	Firmicutes	Bacilli	Mycoplasmatales	Mycoplasmataceae	Mycoplasma
ASV0635	Firmicutes	Clostridia	Clostridia_UCG-014	Clostridia_UCG-014_fa	Clostridia_UCG-014_ge
ASV0636	Firmicutes	Clostridia	Clostridia_UCG-014	Clostridia_UCG-014_fa	Clostridia_UCG-014_ge
ASV0637	Firmicutes	Clostridia	Clostridia_UCG-014	Clostridia_UCG-014_fa	Clostridia_UCG-014_ge
ASV0650	Bacteroidota	Bacteroidia	Bacteroidales	Prevotellaceae	Prevotellaceae_UCG-003
ASV0653	Bacteroidota	Bacteroidia	Bacteroidales	M2PB4-65_termite_group	M2PB4-65_termite_group_ge
ASV0654	Bacteroidota	Bacteroidia	Bacteroidales	Prevotellaceae	Prevotellaceae_NK3B31_group
ASV0655	Bacteroidota	Bacteroidia	Bacteroidales	Muribaculaceae	CAG-873
ASV0657	Proteobacteria	Alphaproteobacteria	Rhizobiales	Beijerinckiaceae	Methylobacterium-Methylorubrum
ASV0659	Proteobacteria	Alphaproteobacteria	Rhizobiales	Rhizobiaceae	Rhizobiaceae_un
ASV0661	Proteobacteria	Alphaproteobacteria	Rhizobiales	Beijerinckiaceae	Beijerinckiaceae_un
ASV0662	Proteobacteria	Alphaproteobacteria	Rhizobiales	Rhizobiaceae	Rhizobiaceae_un
ASV0664	Proteobacteria	Alphaproteobacteria	Rhizobiales	Rhizobiaceae	Rhizobiaceae_un
ASV0665	Firmicutes	Bacilli	Staphylococcales	Gemellaceae	Gemella
ASV0669	Actinobacteriota	Actinobacteria	Corynebacteriales	Mycobacteriaceae	Mycobacterium
ASV0673	Firmicutes	Bacilli	Lactobacillales	Lactobacillales_un	Lactobacillales_un
ASV0675	Firmicutes	Bacilli	Lactobacillales	Lactobacillaceae	Weissella
ASV0676	Firmicutes	Bacilli	Lactobacillales	Lactobacillales_un	Lactobacillales_un
ASV0677	Actinobacteriota	Actinobacteria	Propionibacteriales	Nocardioidaceae	Aeromicrobium
ASV0678	Firmicutes	Bacilli	Lactobacillales	Streptococcaceae	Streptococcus
ASV0679	Firmicutes	Bacilli	RF39	RF39_fa	RF39_ge
ASV0680	Proteobacteria	Gammaproteobacteria	Burkholderiales	Rhodocyclaceae	Rhodocyclaceae_un
ASV0681	Actinobacteriota	Actinobacteria	Actinomycetales	Actinomycetaceae	Actinotignum
ASV0694	Synergistota	Synergistia	Synergistales	Synergistaceae	uncultured
ASV0695	Proteobacteria	Alphaproteobacteria	Caulobacterales	Caulobacteraceae	Brevundimonas
ASV0697	Firmicutes	Clostridia	Clostridia_UCG-014	Clostridia_UCG-014_fa	Clostridia_UCG-014_ge
ASV0701	Proteobacteria	Alphaproteobacteria	Sphingomonadales	Sphingomonadaceae	Sphingomonas
ASV0724	Firmicutes	Bacilli	Lactobacillales	Lactobacillaceae	Lactobacillus
ASV0734	Firmicutes	Bacilli	Bacillales	Bacillaceae	Bacillaceae_un
ASV0735	Firmicutes	Bacilli	Bacillales	Planococcaceae	Planococcaceae_un
ASV0746	Firmicutes	Clostridia	Clostridiales	Clostridiaceae	Candidatus_Arthromitus
ASV0747	Firmicutes	Clostridia	Clostridiales	Clostridiaceae	Proteiniclasticum
ASV0750	Firmicutes	Bacilli	Lactobacillales	Lactobacillaceae	Lactobacillaceae_un
ASV0756	Proteobacteria	Gammaproteobacteria	Xanthomonadales	Xanthomonadaceae	Xanthomonadaceae_un
ASV0764	Firmicutes	Clostridia	Oscillospirales	Oscillospiraceae	Oscillospiraceae_un
ASV0770	Firmicutes	Clostridia	Oscillospirales	Oscillospirales_un	Oscillospirales_un
ASV0771	Proteobacteria	Gammaproteobacteria	Xanthomonadales	Xanthomonadaceae	Pseudoxanthomonas
ASV0782	Bacteroidota	Bacteroidia	Flavobacteriales	Flavobacteriaceae	Flavobacterium
ASV0786	Firmicutes	Bacilli	Lactobacillales	Lactobacillaceae	Lactobacillaceae_un
ASV0790	Firmicutes	Clostridia	Oscillospirales	Oscillospiraceae	NK4A214_group
ASV0797	Bacteroidota	Bacteroidia	Bacteroidales	Bacteroidaceae	Bacteroides
ASV0802	Bacteroidota	Bacteroidia	Bacteroidales	Bacteroidaceae	Bacteroides
ASV0806	Bacteroidota	Bacteroidia	Bacteroidales	Tannerellaceae	Macellibacteroides
ASV0824	Proteobacteria	Gammaproteobacteria	Burkholderiales	Oxalobacteraceae	Oxalobacteraceae_un
ASV0827	Proteobacteria	Gammaproteobacteria	Burkholderiales	Neisseriaceae	Alysiella
ASV0843	Planctomycetota	Planctomycetes	Gemmatales	Gemmataceae	uncultured
ASV0863	Proteobacteria	Alphaproteobacteria	Rhizobiales	Beijerinckiaceae	Methylobacterium-Methylorubrum
ASV0865	Proteobacteria	Alphaproteobacteria	Rhizobiales	Rhizobiales_un	Rhizobiales_un
ASV0882	Desulfobacterota	Desulfobulbia	Desulfobulbales	Desulfobulbaceae	Desulfobulbaceae_un
ASV0895	Firmicutes	Bacilli	Erysipelotrichales	Erysipelotrichaceae	Erysipelotrichaceae_ge
ASV0896	Proteobacteria	Gammaproteobacteria	Pseudomonadales	Moraxellaceae	Acinetobacter
ASV0901	Proteobacteria	Gammaproteobacteria	Pseudomonadales	Pseudomonadaceae	Pseudomonas
ASV0927	Firmicutes	Bacilli	Mycoplasmatales	Mycoplasmataceae	Mycoplasma
ASV0941	Firmicutes	Clostridia	Peptostreptococcales-Tissierellales	Anaerovoracaceae	Anaerovoracaceae_ge
ASV0949	Firmicutes	Clostridia	Lachnospirales	Lachnospiraceae	Tuzzerella
ASV0950	Firmicutes	Clostridia	Lachnospirales	Lachnospiraceae	Lachnospiraceae_un
ASV0952	Firmicutes	Clostridia	Lachnospirales	Lachnospiraceae	Marvinbryantia
ASV0959	Actinobacteriota	Actinobacteria	Actinomycetales	Actinomycetaceae	Flaviflexus
ASV0972	Actinobacteriota	Actinobacteria	Micrococcales	Brevibacteriaceae	Brevibacteriaceae_un
ASV0976	Actinobacteriota	Actinobacteria	Frankiales	Sporichthyaceae	Longivirga
ASV0984	Firmicutes	Clostridia	Lachnospirales	Lachnospiraceae	Lachnospiraceae_un
ASV0999	Firmicutes	Clostridia	Clostridia_un	Clostridia_un	Clostridia_un
ASV1016	Chloroflexi	Anaerolineae	Anaerolineales	Anaerolineaceae	uncultured
ASV1018	Proteobacteria	Gammaproteobacteria	Gammaproteobacteria_Incertae_Sedis	Unknown_Family	Candidatus_Berkiella
ASV1019	Proteobacteria	Gammaproteobacteria	Gammaproteobacteria_Incertae_Sedis	Unknown_Family	Candidatus_Berkiella
ASV1055	Firmicutes	Clostridia	Oscillospirales	Oscillospirales_fa	Oscillospirales_ge
ASV1084	Firmicutes	Bacilli	Bacilli_un	Bacilli_un	Bacilli_un
ASV1108	Bacteroidota	Bacteroidia	Sphingobacteriales	Sphingobacteriaceae	Sphingobacteriaceae_un
ASV1119	Firmicutes	Bacilli	Lactobacillales	Lactobacillales_un	Lactobacillales_un
ASV1145	Proteobacteria	Alphaproteobacteria	Holosporales	Holosporaceae	uncultured
ASV1148	Firmicutes	Clostridia	Christensenellales	Christensenellaceae	Christensenellaceae_R-7_group
ASV1207	Proteobacteria	Gammaproteobacteria	Enterobacterales	Enterobacterales_un	Enterobacterales_un
ASV1234	Campylobacterota	Campylobacteria	Campylobacterales	Helicobacteraceae	Helicobacter
ASV1236	Campylobacterota	Campylobacteria	Campylobacterales	Helicobacteraceae	Helicobacter
ASV1258	Proteobacteria	Gammaproteobacteria	Xanthomonadales	Xanthomonadaceae	Xanthomonadaceae_un
ASV1277	Firmicutes	Bacilli	Mycoplasmatales	Mycoplasmataceae	Mycoplasma
ASV1318	Verrucomicrobiota	Chlamydiae	Chlamydiales	Simkaniaceae	Candidatus_Rhabdochlamydia
ASV1348	Firmicutes	Bacilli	Erysipelotrichales	Erysipelatoclostridiaceae	Catenibacterium
ASV1353	Proteobacteria	Alphaproteobacteria	Rhizobiales	Hyphomicrobiaceae	Pedomicrobium
ASV1363	Proteobacteria	Gammaproteobacteria	Burkholderiales	Neisseriaceae	Kingella
ASV1367	Spirochaetota	Spirochaetia	Spirochaetales	Spirochaetaceae	Treponema
ASV1373	Firmicutes	Bacilli	RF39	RF39_fa	RF39_ge
ASV1394	Actinobacteriota	Actinobacteria	Micrococcales	Microbacteriaceae	Microbacteriaceae_un
ASV1401	Actinobacteriota	Actinobacteria	Micrococcales	Micrococcales_un	Micrococcales_un
ASV1424	Bacteroidota	Bacteroidia	Bacteroidales	Tannerellaceae	Parabacteroides
ASV1431	Bacteroidota	Bacteroidia	Bacteroidales	Tannerellaceae	Parabacteroides
ASV1443	Bacteroidota	Bacteroidia	Bacteroidales	Williamwhitmaniaceae	Williamwhitmania
ASV1454	Proteobacteria	Gammaproteobacteria	Burkholderiales	Neisseriaceae	Neisseriaceae_un
ASV1459	Actinobacteriota	Actinobacteria	Corynebacteriales	Nocardiaceae	Williamsia
ASV1779	Proteobacteria	Gammaproteobacteria	Coxiellales	Coxiellaceae	Coxiella
ASV1791	Proteobacteria	Alphaproteobacteria	Rhodospirillales	uncultured	uncultured_ge
ASV1799	Actinobacteriota	Actinobacteria	Pseudonocardiales	Pseudonocardiaceae	Pseudonocardiaceae_un
ASV2166	Proteobacteria	Gammaproteobacteria	Burkholderiales	Sutterellaceae	Parasutterella
ASV2255	Proteobacteria	Alphaproteobacteria	Sphingomonadales	Sphingomonadaceae	Sphingomonadaceae_un
ASV2548	Firmicutes	Clostridia	Lachnospirales	Lachnospiraceae	Lachnospiraceae_un
ASV2562	Firmicutes	Clostridia	Lachnospirales	Lachnospiraceae	ASF356
ASV2579	Firmicutes	Clostridia	Peptococcales	Peptococcaceae	Peptococcus
ASV2580	Firmicutes	Clostridia	Peptococcales	Peptococcaceae	Peptococcus
ASV2582	Firmicutes	Clostridia	Peptococcales	Peptococcaceae	Peptococcus
ASV2620	Firmicutes	Clostridia	Peptococcales	Peptococcaceae	Peptococcus
ASV2858	Planctomycetota	Planctomycetes	Pirellulales	Pirellulaceae	Pirellulaceae_un
ASV3001	Bacteroidota	Bacteroidia	Flavobacteriales	Flavobacteriaceae	Flavobacterium
ASV3045	Bacteroidota	Bacteroidia	Bacteroidales	Dysgonomonadaceae	Dysgonomonas
